# Supplementary material for: Somatic hypermutation patterns are shaped by both motif position and sequence grammar
Source: EMBO J. 2025 Dec 11;45(3):879–900. doi: 10.1038/s44318-025-00640-9 (PMC12864871; doi:10.1038/s44318-025-00640-9)
Supplement: Supplementary file 2 — Dataset EV1 [file 44318_2025_640_MOESM2_ESM.xlsx]

## Sheet: Dataset EV1 legend
Dataset EV1: Table of P values highlighted in box plots in Figures 2B, 3B, 6A and 6C. Shown are the P-adjusted (P-adj) values calculated with the unpaired, two-tailed Student’s t test. Each tab contains a separate table corresponding to the box plot in the indicated figure.

## Sheet: Fig2B_pvalues
Fig. 2B P values
Sample	Nucleotide position	p-adj
R_B18_cdr3_aact	pos311/312 311 G	0.00874165
R_B18_cdr3_aact	pos311/312 312 C	0.00874165
R_B18_cdr3_aact	ref194/195 194 G	0.938946
R_B18_cdr3_aact	ref194/195 195 C	0.938946
R_B18_cdr3_agca	pos311/312 311 G	0.0232364
R_B18_cdr3_agca	pos311/312 312 C	0.00874165
R_B18_cdr3_agca	ref194/195 194 G	0.938946
R_B18_cdr3_agca	ref194/195 195 C	0.938946
R_B18_cdr3_agcc	pos311/312 311 G	0.00874165
R_B18_cdr3_agcc	pos311/312 312 C	0.00874165
R_B18_cdr3_agcc	ref194/195 194 G	0.938946
R_B18_cdr3_agcc	ref194/195 195 C	0.938946
R_B18_cdr3_tgca	pos311/312 311 G	0.00874165
R_B18_cdr3_tgca	pos311/312 312 C	0.00874165
R_B18_cdr3_tgca	ref194/195 194 G	0.938946
R_B18_cdr3_tgca	ref194/195 195 C	0.938946
R_B18_cdr3_tgct	pos311/312 311 G	0.0147975
R_B18_cdr3_tgct	pos311/312 312 C	0.00874165
R_B18_cdr3_tgct	ref194/195 194 G	0.938946
R_B18_cdr3_tgct	ref194/195 195 C	0.538672

## Sheet: Fig3B_pvalues
Fig. 3B P values
Sample	Nucleotide position	p-adj
R_B18_all_aact_A3	pos27/28 28 C	0.0125536
R_B18_all_aact_A3	pos54/55 55 C	0.02444
R_B18_all_aact_A3	pos89/90 90 C	0.00798043
R_B18_all_aact_A3	pos243/244 244 C	0.0159431
R_B18_all_aact_A3	pos311/312 312 C	0.00798043
R_B18_all_aact_A3	ref194/195 195 C	0.770279
R_B18_all_tgct_T2	pos27/28 27 G	0.0159431
R_B18_all_tgct_T2	pos27/28 28 C	0.858091
R_B18_all_tgct_T2	pos54/55 54 G	0.818308
R_B18_all_tgct_T2	pos54/55 55 C	0.598149
R_B18_all_tgct_T2	pos89/90 89 G	0.770279
R_B18_all_tgct_T2	pos89/90 90 C	0.770279
R_B18_all_tgct_T2	pos243/244 243 G	0.786844
R_B18_all_tgct_T2	pos243/244 244 C	0.0259041
R_B18_all_tgct_T2	pos311/312 311 G	0.0132859
R_B18_all_tgct_T2	pos311/312 312 C	0.0159431
R_B18_all_tgct_T2	ref194/195 194 G	0.818308
R_B18_all_tgct_T2	ref194/195 195 C	0.858091

## Sheet: Fig6A_pvalues
Fig. 6A P values
Sample	Nucleotide position	p-adj
R_B18_agct2_3bp	pos243/244 243 G	0.99098
R_B18_agct2_3bp	pos243/244 244 C	0.73259
R_B18_agct2_3bp	pos311/312 311 G	0.572154
R_B18_agct2_3bp	pos311/312 312 C	0.0146923
R_B18_agct2_3bp	ref194/195 194 G	0.73259
R_B18_agct2_3bp	ref194/195 195 C	0.938407
R_B18_agct2_6bp	pos243/244 243 G	0.73259
R_B18_agct2_6bp	pos243/244 244 C	0.274443
R_B18_agct2_6bp	pos311/312 311 G	0.388727
R_B18_agct2_6bp	pos311/312 312 C	0.0146923
R_B18_agct2_6bp	ref194/195 194 G	0.388727
R_B18_agct2_6bp	ref194/195 195 C	0.388727
R_B18_agct2_9bp	pos243/244 243 G	0.99098
R_B18_agct2_9bp	pos243/244 244 C	0.87745
R_B18_agct2_9bp	pos311/312 311 G	0.640352
R_B18_agct2_9bp	pos311/312 312 C	0.0146923
R_B18_agct2_9bp	ref194/195 194 G	0.938407
R_B18_agct2_9bp	ref194/195 195 C	0.654013

## Sheet: Fig6C_pvalues
Fig. 6C P values
Sample	Nucleotide position	p-adj
R_B18_agct1_3bpstop	pos243/244 243 G	0.452643
R_B18_agct1_3bpstop	pos243/244 244 C	0.00389249
R_B18_agct1_3bpstop	pos311/312 311 G	0.452643
R_B18_agct1_3bpstop	pos311/312 312 C	0.452643
R_B18_agct1_3bpstop	ref194/195 194 G	0.452643
R_B18_agct1_3bpstop	ref194/195 195 C	0.209731
R_B18_agct1_6bpstop	pos243/244 243 G	0.452643
R_B18_agct1_6bpstop	pos243/244 244 C	0.00389249
R_B18_agct1_6bpstop	pos311/312 311 G	0.608206
R_B18_agct1_6bpstop	pos311/312 312 C	0.589586
R_B18_agct1_6bpstop	ref194/195 194 G	0.452643
R_B18_agct1_6bpstop	ref194/195 195 C	0.452643
