# Supplementary material for: Somatic hypermutation patterns are shaped by both motif position and sequence grammar
Source: EMBO J. 2025 Dec 11;45(3):879–900. doi: 10.1038/s44318-025-00640-9 (PMC12864871; doi:10.1038/s44318-025-00640-9)
Supplement: Supplementary file 3 — Dataset EV2 [file 44318_2025_640_MOESM3_ESM.xlsx]

## Sheet: Legend Dataset EV2
Dataset EV2: List of all primers, oligos and sgRNAs.

## Sheet: Dataset EV2
Dataset EV2
sgRNAs for generating Ramos variable region knock-in lines		Reference
sgRNA-GFP	GAGCTGGACGGCGACGTAAA	Schoeberl et al. 2025a
Fragments for HDR Gibson assembly for generating VDJ knock-in lines
5'HDR	gaaatattccctgtaaataaaaaaagtatctcagtttctctcaatgttcataattctcctgagggtgaggaaggtacttctgggtctgctcaaacaaatggcccagagaccacctggtaggtaggtaaggagctcacctcgctctggatattgagtctgtctctttccctctgtcgtctcatagaaggccagcccacttgttcagctcctaagaagagagcccaggtttatccagattatacaacacaaccagcttctgatgactctcctgttacaacatccatggagatattttgtgtattatataattcaccaaactaatgtgaaatgcccaagttgcaatactgcacaccctagggtatgttcttgcaattcagcggaggagaaattctttcagag…
3'HDR	ggacctgggcggactggccaggaggggacgggcactggggtgccttgaggatctgggagcctctgtggattttccgatgcctttggaaaatgggactcaggttgggtgcgtctgatggagtaactgagcctgggggcttggggagccacatttggacgagatgcctgaacaaaccaggggtcttagtgatggctgaggaatgtgtctcaggagcggtgtctgtaggactgcaagatcgctgcacagcagcgaatcgtgaaatattttctttagaattatgaggtgcgctgtgtgtcaacctgcatcttaaattctttattggctggaaagagaactgtcggagtgggtgaatccagccaggagggacgcgtagccccggtcttgatgagagcagggttg…
G block_B1-8hi AGCTCDR3 replaced with AACTCDR3	tttaagaagaggactctgggtttggtgaggggaggccacaggaagagaactgagttctcagagggcacagccagcatacacctcccagggtgagcccaaaagactggggcctccctcatccctttttacctatccatacaaaggcaccacccacatgcaaatcctcacttaggcacccacaggaaatgactacacatttccttaaattcagggtccagctcacatgggaagtgctttctgagagtcatggacctcctgcacaagaacatgggatggagctgtatcatcctcttcttggtagcaacagctacaggtaaggggctcacagtagcaggcttgaggtctggacatatatatgggtgacaatgacatccactttgcctttctctccacaggtgt…
G block_B1-8hi AGCTCDR3 replaced with AGCACDR3	tttaagaagaggactctgggtttggtgaggggaggccacaggaagagaactgagttctcagagggcacagccagcatacacctcccagggtgagcccaaaagactggggcctccctcatccctttttacctatccatacaaaggcaccacccacatgcaaatcctcacttaggcacccacaggaaatgactacacatttccttaaattcagggtccagctcacatgggaagtgctttctgagagtcatggacctcctgcacaagaacatgggatggagctgtatcatcctcttcttggtagcaacagctacaggtaaggggctcacagtagcaggcttgaggtctggacatatatatgggtgacaatgacatccactttgcctttctctccacaggtgt…
G block_B1-8hi AGCTCDR3 replaced with AGCCCDR3	tttaagaagaggactctgggtttggtgaggggaggccacaggaagagaactgagttctcagagggcacagccagcatacacctcccagggtgagcccaaaagactggggcctccctcatccctttttacctatccatacaaaggcaccacccacatgcaaatcctcacttaggcacccacaggaaatgactacacatttccttaaattcagggtccagctcacatgggaagtgctttctgagagtcatggacctcctgcacaagaacatgggatggagctgtatcatcctcttcttggtagcaacagctacaggtaaggggctcacagtagcaggcttgaggtctggacatatatatgggtgacaatgacatccactttgcctttctctccacaggtgt…
G block_B1-8hi AGCTCDR3 replaced with TGCACDR3	tttaagaagaggactctgggtttggtgaggggaggccacaggaagagaactgagttctcagagggcacagccagcatacacctcccagggtgagcccaaaagactggggcctccctcatccctttttacctatccatacaaaggcaccacccacatgcaaatcctcacttaggcacccacaggaaatgactacacatttccttaaattcagggtccagctcacatgggaagtgctttctgagagtcatggacctcctgcacaagaacatgggatggagctgtatcatcctcttcttggtagcaacagctacaggtaaggggctcacagtagcaggcttgaggtctggacatatatatgggtgacaatgacatccactttgcctttctctccacaggtgt…
G block_B1-8hi AGCTCDR3 replaced with TGCTCDR3	tttaagaagaggactctgggtttggtgaggggaggccacaggaagagaactgagttctcagagggcacagccagcatacacctcccagggtgagcccaaaagactggggcctccctcatccctttttacctatccatacaaaggcaccacccacatgcaaatcctcacttaggcacccacaggaaatgactacacatttccttaaattcagggtccagctcacatgggaagtgctttctgagagtcatggacctcctgcacaagaacatgggatggagctgtatcatcctcttcttggtagcaacagctacaggtaaggggctcacagtagcaggcttgaggtctggacatatatatgggtgacaatgacatccactttgcctttctctccacaggtgt…
G block_B1-8hi all-AGCT to all-TGCT	tttaagaagaggactctgggtttggtgaggggaggccacaggaagagaactgagttctcagagggcacagccagcatacacctcccagggtgagcccaaaagactggggcctccctcatccctttttacctatccatacaaaggcaccacccacatgcaaatcctcacttaggcacccacaggaaatgactacacatttccttaaattcagggtccagctcacatgggaagtgctttctgagagtcatggacctcctgcacaagaacATGGGATGGAGCTGTATCATCCTCTTCTTGGTAGCAACAGCTACAGGTAAGGGGCTCACAGTAGCAGGCTTGAGGTCTGGACATATATATGGGTGACAATGACATCCACTTTGCCTTTCTCTCCACAGGTGT…
G block_B1-8hi all-AGCT to all-AACT	tttaagaagaggactctgggtttggtgaggggaggccacaggaagagaactgagttctcagagggcacagccagcatacacctcccagggtgagcccaaaagactggggcctccctcatccctttttacctatccatacaaaggcaccacccacatgcaaatcctcacttaggcacccacaggaaatgactacacatttccttaaattcagggtccagctcacatgggaagtgctttctgagagtcatggacctcctgcacaagaacatgggatggagctgtatcatcctcttcttggtagcaacagctacaggtaaggggctcacagtagcaggcttgaggtctggacatatatatgggtgacaatgacatccactttgcctttctctccacaggtgt…
G block_B1-8hi AGCTCDR3 ±3 bp of AGCTFWR3	tttaagaagaggactctgggtttggtgaggggaggccacaggaagagaactgagttctcagagggcacagccagcatacacctcccagggtgagcccaaaagactggggcctccctcatccctttttacctatccatacaaaggcaccacccacatgcaaatcctcacttaggcacccacaggaaatgactacacatttccttaaattcagggtccagctcacatgggaagtgctttctgagagtcatggacctcctgcacaagaacatgggatggagctgtatcatcctcttcttggtagcaacagctacaggtaaggggctcacagtagcaggcttgaggtctggacatatatatgggtgacaatgacatccactttgcctttctctccacaggtgt…
G block_B1-8hi AGCTCDR3 ±6 bp of AGCTFWR3	tttaagaagaggactctgggtttggtgaggggaggccacaggaagagaactgagttctcagagggcacagccagcatacacctcccagggtgagcccaaaagactggggcctccctcatccctttttacctatccatacaaaggcaccacccacatgcaaatcctcacttaggcacccacaggaaatgactacacatttccttaaattcagggtccagctcacatgggaagtgctttctgagagtcatggacctcctgcacaagaacatgggatggagctgtatcatcctcttcttggtagcaacagctacaggtaaggggctcacagtagcaggcttgaggtctggacatatatatgggtgacaatgacatccactttgcctttctctccacaggtgt…
G block_B1-8hi AGCTCDR3 ±9 bp of AGCTFWR3	tttaagaagaggactctgggtttggtgaggggaggccacaggaagagaactgagttctcagagggcacagccagcatacacctcccagggtgagcccaaaagactggggcctccctcatccctttttacctatccatacaaaggcaccacccacatgcaaatcctcacttaggcacccacaggaaatgactacacatttccttaaattcagggtccagctcacatgggaagtgctttctgagagtcatggacctcctgcacaagaacatgggatggagctgtatcatcctcttcttggtagcaacagctacaggtaaggggctcacagtagcaggcttgaggtctggacatatatatgggtgacaatgacatccactttgcctttctctccacaggtgt…
G block_B1-8hi AGCTFWR3 ±3 bp of AGCTCDR3	tttaagaagaggactctgggtttggtgaggggaggccacaggaagagaactgagttctcagagggcacagccagcatacacctcccagggtgagcccaaaagactggggcctccctcatccctttttacctatccatacaaaggcaccacccacatgcaaatcctcacttaggcacccacaggaaatgactacacatttccttaaattcagggtccagctcacatgggaagtgctttctgagagtcatggacctcctgcacaagaacatgggatggagctgtatcatcctcttcttggtagcaacagctacaggtaaggggctcacagtagcaggcttgaggtctggacatatatatgggtgacaatgacatccactttgcctttctctccacaggtgt…
G block_B1-8hi AGCTFWR3 ±6 bp of AGCTCDR3	tttaagaagaggactctgggtttggtgaggggaggccacaggaagagaactgagttctcagagggcacagccagcatacacctcccagggtgagcccaaaagactggggcctccctcatccctttttacctatccatacaaaggcaccacccacatgcaaatcctcacttaggcacccacaggaaatgactacacatttccttaaattcagggtccagctcacatgggaagtgctttctgagagtcatggacctcctgcacaagaacatgggatggagctgtatcatcctcttcttggtagcaacagctacaggtaaggggctcacagtagcaggcttgaggtctggacatatatatgggtgacaatgacatccactttgcctttctctccacaggtgt…
Genotyping primers for VDJ knockout (VDJout) and VDJ knock-in (VDJKI) lines
3' of 3'HR arm	GCATCGGTGATTCGGAACAG	Schoeberl et al. 2025a
3'HR arm 1	GATGCCTTTGGAAAATGGGACTC	Schoeberl et al. 2025a
3'HR arm 2	GGAATTGAGGCCAAAGCAAGC	Schoeberl et al. 2025a
3'HR arm seq rev2	GGTCCTGGAGCCTCCCTAAG	Schoeberl et al. 2025a
5' of 5' HR arm	GTTCACGCTCTGCTCTTAGT	Schoeberl et al. 2025a
5'HR arm 1	CCAAGTTGCAATACTGCACACC	Schoeberl et al. 2025a
5'HR arm 3	AGAAGGGCAGCTCTCAGGTAC	Schoeberl et al. 2025a
5'HR arm 4	GAACTGAGTTCTCAGAGGGCAC	Schoeberl et al. 2025a
5'HR arm rev 1	GCTCCTTACCTACCTACCAGGTG	Schoeberl et al. 2025a
5'HR arm rev3	GTGTGTGAGATCTCAGGAGAAG	Schoeberl et al. 2025a
GFP internal for Ramos VDJout	CGTCCAGCTCCGTTTACGTC	Schoeberl et al. 2025a
gblock_rev	GAGTCCCATTTTCCAAAGGCA	Schoeberl et al. 2025a
B18hi internal	TGGACACCTGTGGAGAGAAA	Schoeberl et al. 2025a
RT-qPCR primers	Forward	Reverse
Ramos B1-8hi_nascent	ACACTGACTGTAGACAAACC	GACCAACCTGCAATGCTCAG
Drosophila Act5c	AAGTTGCTGCTCTGGTTGTCG	GCCACACGCAGCTCATTGTAG
MutPE-seq primers			Reference
Round 1_FWD5 (B1-8hi)	CTCTTTCCCTACACGACGCTCTTCCGATCTNNNNNTCCACAGGTGTCCACTCCCAG	N is A,G,C,T randomly entered during primer synthesis	Schoeberl et al. 2025a
Round 1_FWD7 (B1-8hi)	CTCTTTCCCTACACGACGCTCTTCCGATCTNNNNNNNTCCACAGGTGTCCACTCCCAG	N is A,G,C,T randomly entered during primer synthesis	this study
Round 1_REV	CTGGAGTTCAGACGTGTGCTCTTCCGATCTCCTAGAGTGGCCATTCTTACC		Schoeberl et al. 2025a
Round 2_FWD	AATGATACGGCGACCACCGAGATCTACACNNNNNNNNACACTCTTTCCCTACACGAC	N represents 8 positions of individual sample barcode (IdxE501-E5xx)	Schoeberl et al. 2025a
Round 2_REV	CAAGCAGAAGACGGCATACGAGATNNNNNNGTGACTGGAGTTCAGACGTGTG	N represents 6 positions of individual sample barcode (revIDX1-xx)	Schoeberl et al. 2025a
